# Supplementary material for: NPC1 Confers Metabolic Flexibility in Triple Negative Breast Cancer
Source: Cancers (Basel). 2022 Jul 21;14(14):3543. doi: 10.3390/cancers14143543 (PMC9319388; doi:10.3390/cancers14143543)
Supplement: Supplementary file 1 [file cancers-14-03543-s001.zip]

Archive with 11 entries (8 files):
- Supplemental Data/
- Supplemental Data/.DS_Store
- Supplemental Data/annotated westerns.pdf
- Supplemental Data/Final_supplemental figures.pdf
- Supplemental Data/Supplemental Tables.xlsx
- __MACOSX/
- __MACOSX/Supplemental Data/
- __MACOSX/Supplemental Data/._.DS_Store
- __MACOSX/Supplemental Data/._annotated westerns.pdf
- __MACOSX/Supplemental Data/._Final_supplemental figures.pdf
- __MACOSX/Supplemental Data/._Supplemental Tables.xlsx
